# Supplementary material for: Prevalence and Associated Factors of Traction Alopecia in Women in North Sudan: A Community-Based, Cross-Sectional Study
Source: Medicina (Kaunas). 2025 Jan 23;61(2):195. doi: 10.3390/medicina61020195 (PMC11857667; doi:10.3390/medicina61020195)
Supplement: Supplementary file 1 [file medicina-61-00195-s001.zip]

Archive with 1 entries (1 files):
- medicina-3400133-supplementary.pdf
